# Supplementary material for: 5-HEPE Ameliorates Aging of Duck Ovarian Granulosa Cells by Targeting FOXM1 and Suppressing Oxidative Stress
Source: Antioxidants (Basel). 2025 Nov 27;14(12):1425. doi: 10.3390/antiox14121425 (PMC12729312; doi:10.3390/antiox14121425)
Supplement: Supplementary file 1 [file antioxidants-14-01425-s001.zip]

Archive with 1 entries (1 files):
- antioxidants-3927300-supplementary.xlsx
