# Supplementary material for: 5-HEPE Ameliorates Aging of Duck Ovarian Granulosa Cells by Targeting FOXM1 and Suppressing Oxidative Stress
Source: Antioxidants (Basel). 2025 Nov 27;14(12):1425. doi: 10.3390/antiox14121425 (PMC12729312; doi:10.3390/antiox14121425)
Supplement: Supplementary file 1 [file antioxidants-14-01425-s001.zip › antioxidants-3927300-supplementary.xlsx]

## Sheet: Sheet1
Number	Oct.	Nov.	Dec.	Jan.	Feb.	Mar.	Apr.	May	Jun.	Jul.	Aug.	Sept.	Total
LL1	0	0	0	0	9	11	21	23	22	11	5	3	105
LL2	0	15	21	5	0	23	24	24	24	4	0	1	141
LL3	0	0	0	0	4	22	22	13	5	5	6	15	92
LL4	1	0	0	0	0	7	17	17	22	14	5	2	85
LL5	2	15	19	8	6	22	12	16	12	1	8	17	138
LL6	6	15	4	8	9	17	25	20	17	8	19	4	152
LL7	0	0	0	0	0	10	26	14	30	11	0	0	91
LL8	0	0	6	2	0	19	8	9	0	8	3	6	61
LL9	14	28	7	0	1	8	5	1	1	1	1	2	69
LL10	0	0	0	0	1	9	19	24	6	0	0	1	60
LL11	14	20	13	10	4	12	20	20	20	12	11	13	169
LL12	11	20	4	3	16	15	8	2	6	1	1	3	90
HL1	20	31	27	31	28	31	30	28	29	26	3	15	299
HL2	18	30	27	30	28	31	30	28	30	32	30	29	343
HL3	19	30	27	30	28	30	30	27	24	27	28	29	329
HL4	18	30	27	30	28	31	30	28	29	31	29	27	338
HL5	21	34	27	34	30	30	32	32	32	33	28	30	363
HL6	17	30	27	30	28	30	30	29	32	31	30	30	344
HL7	19	34	29	32	30	25	32	31	32	34	32	31	361
HL8	8	19	9	12	15	8	14	28	28	29	30	29	229
HL9	19	30	27	30	28	30	29	30	32	31	29	28	343
HL10	18	33	29	31	26	26	31	28	30	32	27	31	342
HL11	19	30	27	30	28	30	30	28	30	30	28	0	310
HL12	18	31	26	30	27	31	30	28	29	27	24	25	326
